# Supplementary material for: Social Network, Food Patterns, Physical Activity and Associations with Overweight and Obesity in Adolescents from a School in Rural Brazil
Source: Nutrients. 2023 Jul 26;15(15):3305. doi: 10.3390/nu15153305 (PMC10421155; doi:10.3390/nu15153305)
Supplement: Supplementary file 1 [file nutrients-15-03305-s001.zip]

Archive with 1 entries (1 files):
- nutrients-2457707-supplementary.pdf
